# Supplementary material for: FOXO1-mediated autophagy regulation by miR-223 in sepsis-induced immunosuppression
Source: Front Pharmacol. 2024 Oct 8;15:1469286. doi: 10.3389/fphar.2024.1469286 (PMC11493625; doi:10.3389/fphar.2024.1469286)
Supplement: Supplementary file 1 [file DataSheet1.ZIP]

Archive with 24 entries (24 files):
- Φç¬σÖ1⁄4Φìoσàëσ«ÜΘçÅμò░μì«.csv
- __MACOSX/._Φç¬σÖ1⁄4Φìoσàëσ«ÜΘçÅμò░μì«.csv
- FOXO1 mRNAσ«ÜΘçÅμò░μì«.csv
- __MACOSX/._FOXO1 mRNAσ«ÜΘçÅμò░μì«.csv
- FOXO1 WBσ«ÜΘçÅμò░μì«.csv
- __MACOSX/._FOXO1 WBσ«ÜΘçÅμò░μì«.csv
- LC3-I WBσÄƒσoïμò░μì«.csv
- __MACOSX/._LC3-I WBσÄƒσoïμò░μì«.csv
- LC3-II WBσÄƒσoïμò░μì«.csv
- __MACOSX/._LC3-II WBσÄƒσoïμò░μì«.csv
- LC3B mRNAσ«ÜΘçÅμò░μì«.csv
- LC3B.csv
- miR-223 mRNA σÉ1⁄2ΘçÅμò░μì«.csv
- __MACOSX/._miR-223 mRNA σÉ1⁄2ΘçÅμò░μì«.csv
- P62 mRNAσ«ÜΘçÅμò░μì«.csv
- __MACOSX/._P62 mRNAσ«ÜΘçÅμò░μì«.csv
- P62 WBσÄƒσoïμò░μì«.csv
- __MACOSX/._P62 WBσÄƒσoïμò░μì«.csv
- P62.csv
- siFOXO1 WB.csv
- Th1τ╗åΦâ₧μ»öΣ╛ï.csv
- __MACOSX/._Th1τ╗åΦâ₧μ»öΣ╛ï.csv
- Th2τ╗åΦâ₧μ»öΣ╛ï.csv
- __MACOSX/._Th2τ╗åΦâ₧μ»öΣ╛ï.csv
