# Supplementary material for: FOXO1-mediated autophagy regulation by miR-223 in sepsis-induced immunosuppression
Source: Front Pharmacol. 2024 Oct 8;15:1469286. doi: 10.3389/fphar.2024.1469286 (PMC11493625; doi:10.3389/fphar.2024.1469286)
Supplement: Supplementary file 1 [file DataSheet1.ZIP › Φç¬σÖ1⁄4Φìoσàëσ«ÜΘçÅμò░μì«.csv]

	yellow+	yellow+	yellow+
Mimic+LPS	8.580000	11.570000	10.410000
inhibitor+LPS	28.450000	32.820000	33.430000
LPS	17.230000	18.350000	19.490000
Control	6.480000	4.950000	5.260000
