# Supplementary material for: FOXO1-mediated autophagy regulation by miR-223 in sepsis-induced immunosuppression
Source: Front Pharmacol. 2024 Oct 8;15:1469286. doi: 10.3389/fphar.2024.1469286 (PMC11493625; doi:10.3389/fphar.2024.1469286)
Supplement: Supplementary file 1 [file DataSheet1.ZIP › FOXO1 mRNAσ«ÜΘçÅμò░μì«.csv]

Mimic+LPS	Mimic+BafA1+LPS	inhibitor+LPS	inhibitor+BafA1+LPS	BafA1+LPS	LPS+BafA1	LPS	Control	BafA1
2.789000	4.390000	6.586000	8.781000	6.586000	6.037000	5.488000	2.195000	2.744000
3.321000	5.227000	7.840000	10.454000	7.840000	7.187000	6.534000	2.614000	3.267000
3.542000	4.723000	7.085000	9.446000	7.085000	6.494000	5.904000	2.362000	2.952000
