# Supplementary material for: FOXO1-mediated autophagy regulation by miR-223 in sepsis-induced immunosuppression
Source: Front Pharmacol. 2024 Oct 8;15:1469286. doi: 10.3389/fphar.2024.1469286 (PMC11493625; doi:10.3389/fphar.2024.1469286)
Supplement: Supplementary file 1 [file DataSheet1.ZIP › LC3-I WBσÄƒσoïμò░μì«.csv]

Mimic+LPS	Mimic+BafA1+LPS	inhibitor+LPS	inhibitor+BafA1+LPS	BafA1+LPS	LPS+BafA1	LPS	Control	BafA1
2.49	4.41	7.35	10.29	7.35	5.145	4.41	0.98	5.88
2.814	4.983	8.306	11.628	8.306	5.814	4.983	1.107	6.644
2.88	4.32	7.2	10.08	7.2	5.04	4.32	0.96	5.76
8.184	13.713	22.856	31.998	22.856	15.999	13.713	3.047	18.284
2.728	4.571	7.618666667	10.666	7.618666667	5.333	4.571	1.015666667	6.094666667
3.735	5.88	8.82	11.76	10.29	6.615	5.88	1.96	8.82
4.221	6.644	9.967	13.289	11.628	7.475	6.644	2.215	9.967
4.32	5.76	8.64	11.52	10.08	6.48	5.76	1.92	8.64
12.276	18.284	27.427	36.569	31.998	20.57	18.284	6.095	27.427
4.092	6.094666667	9.142333333	12.18966667	10.666	6.856666667	6.094666667	2.031666667	9.142333333
1.5	1.333333333	1.19999125	1.142852678	1.399982499	1.285705357	1.333333333	2.000328192	1.500054693
