# Supplementary material for: FOXO1-mediated autophagy regulation by miR-223 in sepsis-induced immunosuppression
Source: Front Pharmacol. 2024 Oct 8;15:1469286. doi: 10.3389/fphar.2024.1469286 (PMC11493625; doi:10.3389/fphar.2024.1469286)
Supplement: Supplementary file 1 [file DataSheet1.ZIP › LC3B mRNAσ«ÜΘçÅμò░μì«.csv]

Mimic+LPS	Mimic+BafA1+LPS	inhibitor+LPS	inhibitor+BafA1+LPS	BafA1+LPS	LPS+BafA1	LPS	Control	BafA1
3.486000	5.762000	9.055000	12.348000	9.878000	6.586000	5.762000	1.646000	8.232000
4.151000	6.860000	10.781000	14.701000	11.761000	7.841000	6.860000	1.960000	9.800000
4.428000	6.199000	9.742000	13.284000	10.627000	7.085000	6.199000	1.771000	8.856000
