# Supplementary material for: FOXO1-mediated autophagy regulation by miR-223 in sepsis-induced immunosuppression
Source: Front Pharmacol. 2024 Oct 8;15:1469286. doi: 10.3389/fphar.2024.1469286 (PMC11493625; doi:10.3389/fphar.2024.1469286)
Supplement: Supplementary file 1 [file DataSheet1.ZIP › LC3B.csv]

	siFOXO1	siFOXO1	siFOXO1+mimics	siFOXO1+mimics	siFOXO1+inhibitor	siFOXO1+inhibitor	inhibitor	inhibitor	mimic	mimic	inhibitor+BafA1	inhibitor+BafA1	mimics+BafA1	mimics+BafA1
LC3BII/I	0.009991	0.006900	0.009986	0.007800	0.009997	0.009500	0.823379	0.690000	0.563561	0.430000	1.254319	1.380000	0.750000	0.689400
