# Supplementary material for: FOXO1-mediated autophagy regulation by miR-223 in sepsis-induced immunosuppression
Source: Front Pharmacol. 2024 Oct 8;15:1469286. doi: 10.3389/fphar.2024.1469286 (PMC11493625; doi:10.3389/fphar.2024.1469286)
Supplement: Supplementary file 1 [file DataSheet1.ZIP › miR-223 mRNA σÉ1⁄2ΘçÅμò░μì«.csv]

mimics control	miR-223 mimics	inhibitor control	inhibitor
3.18	6.18	3.16	1.12
3.47	6.08	3.58	1.07
3.76	5.77	2.9	0.85
