# Supplementary material for: FOXO1-mediated autophagy regulation by miR-223 in sepsis-induced immunosuppression
Source: Front Pharmacol. 2024 Oct 8;15:1469286. doi: 10.3389/fphar.2024.1469286 (PMC11493625; doi:10.3389/fphar.2024.1469286)
Supplement: Supplementary file 1 [file DataSheet1.ZIP › P62.csv]

	siFOXO1	siFOXO1	siFOXO1+mimics	siFOXO1+mimics	siFOXO1+inhibitor	siFOXO1+inhibitor	inhibitor	inhibitor	mimic	mimic	inhibitor+BafA1	inhibitor+BafA1	mimic+BafA1	mimic+BafA1
P62	1.540000	1.640000	1.450000	1.390000	1.540000	1.670000	0.350230	0.450000	0.954200	0.885390	1.258556	0.980000	1.150000	1.200000
