# Supplementary material for: FOXO1-mediated autophagy regulation by miR-223 in sepsis-induced immunosuppression
Source: Front Pharmacol. 2024 Oct 8;15:1469286. doi: 10.3389/fphar.2024.1469286 (PMC11493625; doi:10.3389/fphar.2024.1469286)
Supplement: Supplementary file 1 [file DataSheet1.ZIP › siFOXO1 WB.csv]

	siFOXO1	siFOXO1	siFOXO1+mimics	siFOXO1+mimics	siFOXO1+inhibitor	siFOXO1+inhibitor	inhibitor	inhibitor	mimics	mimics	inhibitor+BafA1	inhibitor+BafA1	mimics+BafA1	mimics+BafA1
FOXO1	0.076690	0.079500	0.092935	0.085000	0.154460	0.095000	0.98256	1.15000	0.70000	0.65000	0.747757	0.729000	0.750000	0.700000
