# Supplementary material for: FOXO1-mediated autophagy regulation by miR-223 in sepsis-induced immunosuppression
Source: Front Pharmacol. 2024 Oct 8;15:1469286. doi: 10.3389/fphar.2024.1469286 (PMC11493625; doi:10.3389/fphar.2024.1469286)
Supplement: Supplementary file 2 [file DataSheet2.ZIP]

Archive with 19 entries (17 files):
- Original Images for Blots-fig7/
- __MACOSX/._Original Images for Blots-fig7
- Original Images for Blots-fig7/fig7-Original Images-╬▓-actin.jpg
- __MACOSX/Original Images for Blots-fig7/._fig7-Original Images-╬▓-actin.jpg
- Original Images for Blots-fig7/fig7-Original Images-LC3B.jpg
- __MACOSX/Original Images for Blots-fig7/._fig7-Original Images-LC3B.jpg
- Original Images for Blots-fig7/fig7-Original Images-p62.jpg
- Original Images for Blots-fig7/fig7-Original Images-FOXO1.jpg
- __MACOSX/Original Images for Blots-fig7/._fig7-Original Images-FOXO1.jpg
- Original Images for Blots-fig8/
- __MACOSX/._Original Images for Blots-fig8
- Original Images for Blots-fig8/fig8-Original Images-LC3B.jpg
- __MACOSX/Original Images for Blots-fig8/._fig8-Original Images-LC3B.jpg
- Original Images for Blots-fig8/.DS_Store
- __MACOSX/Original Images for Blots-fig8/._.DS_Store
- Original Images for Blots-fig8/fig8-Original Images-actin.jpg
- __MACOSX/Original Images for Blots-fig8/._fig8-Original Images-actin.jpg
- Original Images for Blots-fig8/fig8-Original Images-FOXO1-P62.jpg
- __MACOSX/Original Images for Blots-fig8/._fig8-Original Images-FOXO1-P62.jpg
